# Supplementary material for: Amphiphilic Oligonucleotide Derivatives as a Tool to Study DNA Repair Proteins
Source: Int J Mol Sci. 2025 Jul 23;26(15):7078. doi: 10.3390/ijms26157078 (PMC12346409; doi:10.3390/ijms26157078)
Supplement: Supplementary file 1 [file ijms-26-07078-s001.zip]

Archive with 1 entries (1 files):
- ijms-3751848-supplementary.pdf
